# Supplementary material for: Acute Toxicity Assessment and Prediction Models of Four Heavy Metals
Source: Toxics. 2023 Apr 6;11(4):346. doi: 10.3390/toxics11040346 (PMC10143344; doi:10.3390/toxics11040346)
Supplement: Supplementary file 1 [file toxics-11-00346-s001.zip]

Archive with 1 entries (1 files):
- toxics-2178450-SI.pdf
